# Supplementary material for: Epithelioid Pleural Mesothelioma Is Characterized by Tertiary Lymphoid Structures in Long Survivors: Results from the MATCH Study
Source: Int J Mol Sci. 2022 May 21;23(10):5786. doi: 10.3390/ijms23105786 (PMC9144737; doi:10.3390/ijms23105786)
Supplement: Supplementary file 1 [file ijms-23-05786-s001.zip]

Archive with 3 entries (2 files):
- ijms-1717159-supplementary/
- ijms-1717159-supplementary/SupplementaryFigures.pdf
- ijms-1717159-supplementary/SupplementaryTableS1.xlsx
