# Supplementary material for: Epithelioid Pleural Mesothelioma Is Characterized by Tertiary Lymphoid Structures in Long Survivors: Results from the MATCH Study
Source: Int J Mol Sci. 2022 May 21;23(10):5786. doi: 10.3390/ijms23105786 (PMC9144737; doi:10.3390/ijms23105786)
Supplement: Supplementary file 1 [file ijms-23-05786-s001.zip › ijms-1717159-supplementary/SupplementaryTableS1.xlsx]

## Sheet: eMPM_vs_sMPM_lfc
Ensembl ID	Gene Symbol	Entrez	Gene Name	log2FoldChange	padj
ENSG00000132872	SYT4	6860	synaptotagmin 4	7.75678	9.21272e-17
ENSG00000244302	PEX5L-AS2	101928790	PEX5L antisense RNA 2	7.27157	1.38605e-14
ENSG00000163288	GABRB1	2560	gamma-aminobutyric acid type A receptor beta1 subunit	5.97922	8.39277e-14
ENSG00000100593	ISM2	145501	isthmin 2	5.54638	1.76994e-12
ENSG00000143365	RORC	6097	RAR related orphan receptor C	5.26298	9.57523e-16
ENSG00000182255	KCNA4	3739	potassium voltage-gated channel subfamily A member 4	5.25509	1.76994e-12
ENSG00000179914	ITLN1	55600	intelectin 1	5.15249	3.72631e-13
ENSG00000117322	CR2	1380	complement C3d receptor 2	4.97401	8.85073e-15
ENSG00000169035	KLK7	5650	kallikrein related peptidase 7	4.48528	4.07519e-10
ENSG00000124875	CXCL6	6372	C-X-C motif chemokine ligand 6	4.40325	9.63566e-05
ENSG00000081479	LRP2	4036	LDL receptor related protein 2	4.40018	6.83244e-16
ENSG00000205038	PKHD1L1	93035	PKHD1 like 1	4.26552	6.6988e-21
ENSG00000180440	SERTM1	400120	serine rich and transmembrane domain containing 1	4.24428	1.70997e-08
ENSG00000244094	SPRR2F	6705	small proline rich protein 2F	4.13526	0.000190379
ENSG00000204949	FAM83A-AS1	100131726	FAM83A antisense RNA 1	3.92753	1.28104e-07
ENSG00000255595	LOC101927531	101927531	uncharacterized LOC101927531	3.79952	2.46008e-06
ENSG00000148513	ANKRD30A	91074	ankyrin repeat domain 30A	3.77094	0.000485188
ENSG00000261432	LINC01613	106146149	long intergenic non-protein coding RNA 1613	3.74405	1.78501e-11
ENSG00000023839	ABCC2	1244	ATP binding cassette subfamily C member 2	3.73306	0.000307099
ENSG00000147689	FAM83A	84985	family with sequence similarity 83 member A	3.71979	6.35186e-11
ENSG00000186474	KLK12	43849	kallikrein related peptidase 12	3.67418	6.66315e-09
ENSG00000259837	LINC01904	388456	long intergenic non-protein coding RNA 1904	3.6276	1.66128e-05
ENSG00000203722	RAET1G	353091	retinoic acid early transcript 1G	3.59593	1.13762e-09
ENSG00000267026	LOC102724684	102724684	uncharacterized LOC102724684	3.54874	6.03092e-09
ENSG00000261863	LINC01996	400568	long intergenic non-protein coding RNA 1996	3.53978	2.5992e-05
ENSG00000111262	KCNA1	3736	potassium voltage-gated channel subfamily A member 1	3.5014	6.79782e-06
ENSG00000172367	PDZD3	79849	PDZ domain containing 3	3.4265	2.70807e-10
ENSG00000143375	CGN	57530	cingulin	3.2777	2.45394e-13
ENSG00000182489	XKRX	402415	XK related X-linked	3.25435	1.64674e-09
ENSG00000172461	FUT9	10690	fucosyltransferase 9	3.24988	4.91689e-08
ENSG00000153002	CPB1	1360	carboxypeptidase B1	3.23944	1.90214e-08
ENSG00000116690	PRG4	10216	proteoglycan 4	3.23238	5.77616e-10
ENSG00000198848	CES1	1066	carboxylesterase 1	3.22049	0.0366825
ENSG00000167757	KLK11	11012	kallikrein related peptidase 11	3.21795	4.5012e-18
ENSG00000125872	LRRN4	164312	leucine rich repeat neuronal 4	3.21705	3.54546e-17
ENSG00000260338	LINC01570	101926950	long intergenic non-protein coding RNA 1570	3.19364	1.20513e-06
ENSG00000206172	HBA1	3039	hemoglobin subunit alpha 1	3.1883	0.000183586
ENSG00000223572	CKMT1A	548596	creatine kinase, mitochondrial 1A	3.18017	1.08747e-06
ENSG00000205420	KRT6A	3853	keratin 6A	3.1368	0.00723961
ENSG00000181143	MUC16	94025	mucin 16, cell surface associated	3.1295	1.22233e-11
ENSG00000152092	ASTN1	460	astrotactin 1	3.11531	3.02946e-06
ENSG00000254622	NAV2-AS4	399876	NAV2 antisense RNA 4	3.11161	1.70997e-08
ENSG00000085552	IGSF9	57549	immunoglobulin superfamily member 9	3.09224	1.11487e-22
ENSG00000144891	AGTR1	185	angiotensin II receptor type 1	2.99173	2.14027e-05
ENSG00000181617	FDCSP	260436	follicular dendritic cell secreted protein	2.96564	0.000408697
ENSG00000124915	DKFZP434K028	26070	uncharacterized LOC26070	2.9157	3.2893e-08
ENSG00000243566	UPK3B	105375355	uroplakin 3B	2.89248	1.15684e-14
ENSG00000168004	PLAAT5	117245	phospholipase A and acyltransferase 5	2.86903	2.17723e-05
ENSG00000228812	LAMA5-AS1	101928158	LAMA5 antisense RNA 1	2.86723	1.23475e-06
ENSG00000172901	LVRN	206338	laeverin	2.86278	2.01883e-15
ENSG00000197506	SLC28A3	64078	solute carrier family 28 member 3	2.85512	4.43323e-08
ENSG00000196139	AKR1C3	8644	aldo-keto reductase family 1 member C3	2.84936	2.19764e-05
ENSG00000166828	SCNN1G	6340	sodium channel epithelial 1 gamma subunit	2.75863	0.000257481
ENSG00000166924	NYAP1	222950	neuronal tyrosine phosphorylated phosphoinositide-3-kinase adaptor 1	2.74592	4.80488e-06
ENSG00000092295	TGM1	7051	transglutaminase 1	2.72633	2.21752e-17
ENSG00000186265	BTLA	151888	B and T lymphocyte associated	2.70949	1.82484e-05
ENSG00000163739	CXCL1	2919	C-X-C motif chemokine ligand 1	2.70142	7.43435e-05
ENSG00000180287	PLD5	200150	phospholipase D family member 5	2.69443	2.25662e-05
ENSG00000251623	LOC100507387	100507387	uncharacterized LOC100507387	2.66436	1.77111e-08
ENSG00000165125	TRPV6	55503	transient receptor potential cation channel subfamily V member 6	2.65454	1.80628e-10
ENSG00000136155	SCEL	8796	sciellin	2.64982	0.00144026
ENSG00000114757	PEX5L	51555	peroxisomal biogenesis factor 5 like	2.60045	7.08889e-13
ENSG00000163534	FCRL1	115350	Fc receptor like 1	2.59989	0.000307047
ENSG00000104413	ESRP1	54845	epithelial splicing regulatory protein 1	2.58802	5.66649e-05
ENSG00000229240	LINC00710	254312	long intergenic non-protein coding RNA 710	2.56788	2.95594e-07
ENSG00000224652	LINC00885	401109	long intergenic non-protein coding RNA 885	2.56462	1.81656e-06
ENSG00000124743	KLHL31	401265	kelch like family member 31	2.55946	2.76229e-15
ENSG00000106078	COBL	23242	cordon-bleu WH2 repeat protein	2.55423	8.67432e-14
ENSG00000188176	SMTNL2	342527	smoothelin like 2	2.54925	7.67743e-11
ENSG00000175161	CADM2	253559	cell adhesion molecule 2	2.54838	0.000213931
ENSG00000223658	C1GALT1C1L	728819	C1GALT1 specific chaperone 1 like	2.52865	1.55517e-05
ENSG00000151834	GABRA2	2555	gamma-aminobutyric acid type A receptor alpha2 subunit	2.5147	0.000363787
ENSG00000197444	OGDHL	55753	oxoglutarate dehydrogenase like	2.51345	1.60254e-05
ENSG00000150625	GPM6A	2823	glycoprotein M6A	2.50643	4.02995e-05
ENSG00000176532	PRR15	222171	proline rich 15	2.49926	1.60113e-08
ENSG00000123838	C4BPA	722	complement component 4 binding protein alpha	2.46052	0.00302361
ENSG00000131941	RHPN2	85415	rhophilin Rho GTPase binding protein 2	2.45122	5.81e-13
ENSG00000162728	KCNJ9	3765	potassium voltage-gated channel subfamily J member 9	2.44006	6.02012e-07
ENSG00000162366	PDZK1IP1	10158	PDZK1 interacting protein 1	2.41334	2.13101e-07
ENSG00000176909	MAMSTR	284358	MEF2 activating motif and SAP domain containing transcriptional regulator	2.40462	2.09301e-05
ENSG00000078328	RBFOX1	54715	RNA binding fox-1 homolog 1	2.37662	3.5541e-07
ENSG00000142973	CYP4B1	1580	cytochrome P450 family 4 subfamily B member 1	2.37531	0.00010378
ENSG00000103184	SEC14L5	9717	SEC14 like lipid binding 5	2.37223	3.82851e-05
ENSG00000106123	EPHB6	2051	EPH receptor B6	2.35692	6.47304e-17
ENSG00000168081	PNOC	5368	prepronociceptin	2.33753	9.94766e-05
ENSG00000174567	GOLT1A	127845	golgi transport 1A	2.33555	6.02795e-05
ENSG00000130700	GATA5	140628	GATA binding protein 5	2.3268	3.72631e-13
ENSG00000135127	BICDL1	92558	BICD family like cargo adaptor 1	2.30639	1.26395e-18
ENSG00000141738	GRB7	2886	growth factor receptor bound protein 7	2.30275	7.29369e-10
ENSG00000006740	ARHGAP44	9912	Rho GTPase activating protein 44	2.30039	3.10333e-16
ENSG00000116039	ATP6V1B1	525	ATPase H+ transporting V1 subunit B1	2.29312	5.14552e-05
ENSG00000204099	NEU4	129807	neuraminidase 4	2.2856	2.09269e-05
ENSG00000177519	RPRM	56475	reprimo, TP53 dependent G2 arrest mediator homolog	2.28492	0.000469069
ENSG00000133661	SFTPD	6441	surfactant protein D	2.27937	0.000112151
ENSG00000163082	SGPP2	130367	sphingosine-1-phosphate phosphatase 2	2.26769	2.4918e-13
ENSG00000161905	ALOX15	246	arachidonate 15-lipoxygenase	2.26612	0.000292593
ENSG00000162631	NTNG1	22854	netrin G1	2.26541	5.82347e-07
ENSG00000172955	ADH6	130	alcohol dehydrogenase 6 (class V)	2.25753	0.000159074
ENSG00000124171	PARD6B	84612	par-6 family cell polarity regulator beta	2.25018	1.1477e-19
ENSG00000141433	ADCYAP1	116	adenylate cyclase activating polypeptide 1	2.24403	4.05316e-08
ENSG00000095203	EPB41L4B	54566	erythrocyte membrane protein band 4.1 like 4B	2.23182	1.69263e-10
ENSG00000196188	CTSE	1510	cathepsin E	2.23025	9.15989e-05
ENSG00000184828	ZBTB7C	201501	zinc finger and BTB domain containing 7C	2.22964	8.15826e-12
ENSG00000102934	PLLP	51090	plasmolipin	2.22227	6.69595e-19
ENSG00000109255	NMU	10874	neuromedin U	2.21762	0.000251008
ENSG00000183454	GRIN2A	2903	glutamate ionotropic receptor NMDA type subunit 2A	2.21533	2.89747e-05
ENSG00000135960	EDAR	10913	ectodysplasin A receptor	2.21134	4.36139e-05
ENSG00000114200	BCHE	590	butyrylcholinesterase	2.20812	0.00275529
ENSG00000154252	GAL3ST2	64090	galactose-3-O-sulfotransferase 2	2.19297	1.90031e-06
ENSG00000056291	NPFFR2	10886	neuropeptide FF receptor 2	2.18422	0.000334452
ENSG00000137766	UNC13C	440279	unc-13 homolog C	2.18235	4.30791e-06
ENSG00000259803	SLC22A31	146429	solute carrier family 22 member 31	2.18093	0.00297808
ENSG00000100918	REC8	9985	REC8 meiotic recombination protein	2.17914	2.67772e-11
ENSG00000169418	NPR1	4881	natriuretic peptide receptor 1	2.17705	7.43435e-15
ENSG00000169594	BNC1	646	basonuclin 1	2.16804	5.15565e-08
ENSG00000116661	FBXO2	26232	F-box protein 2	2.1539	0.000976131
ENSG00000101443	WFDC2	10406	WAP four-disulfide core domain 2	2.14867	2.27913e-05
ENSG00000272840	LOC105374312	105374312	uncharacterized LOC105374312	2.14835	1.15013e-05
ENSG00000162399	BSND	7809	barttin CLCNK type accessory beta subunit	2.13955	0.00043942
ENSG00000147676	MAL2	114569	mal, T cell differentiation protein 2 (gene/pseudogene)	2.13894	2.03571e-08
ENSG00000172508	CARNS1	57571	carnosine synthase 1	2.13523	8.39277e-14
ENSG00000284337	LIMS3-LOC440895	100271835	LIMS3-LOC440895 readthrough	2.13481	8.53552e-05
ENSG00000204740	MALRD1	340895	MAM and LDL receptor class A domain containing 1	2.12424	0.000427124
ENSG00000147889	CDKN2A	1029	cyclin dependent kinase inhibitor 2A	2.12169	0.000950012
ENSG00000111344	RASAL1	8437	RAS protein activator like 1	2.11962	1.16211e-05
ENSG00000161270	NPHS1	4868	NPHS1 adhesion molecule, nephrin	2.11072	0.00412915
ENSG00000236810	ELOA-AS1	100506963	ELOA antisense RNA 1	2.10701	0.000119012
ENSG00000133134	BEX2	84707	brain expressed X-linked 2	2.10356	0.000224222
ENSG00000266964	FXYD1	5348	FXYD domain containing ion transport regulator 1	2.09219	0.000669448
ENSG00000106018	VIPR2	7434	vasoactive intestinal peptide receptor 2	2.08987	2.66841e-07
ENSG00000054938	CHRDL2	25884	chordin like 2	2.08954	0.00221473
ENSG00000144290	SLC4A10	57282	solute carrier family 4 member 10	2.07305	0.000927061
ENSG00000128833	MYO5C	55930	myosin VC	2.06955	1.08583e-12
ENSG00000243232	PCDHAC2	56134	protocadherin alpha subfamily C, 2	2.05577	9.63235e-08
ENSG00000134376	CRB1	23418	crumbs cell polarity complex component 1	2.03692	0.00193417
ENSG00000128052	KDR	3791	kinase insert domain receptor	2.03292	2.07629e-16
ENSG00000228213	NLGN1-AS1	100874010	NLGN1 antisense RNA 1	2.01484	0.00430417
ENSG00000064692	SNCAIP	9627	synuclein alpha interacting protein	2.00791	1.17796e-09
ENSG00000223823	LINC01342	254099	long intergenic non-protein coding RNA 1342	1.99699	0.00161411
ENSG00000175497	DPP10	57628	dipeptidyl peptidase like 10	1.98628	4.30791e-06
ENSG00000169218	RSPO1	284654	R-spondin 1	1.98373	3.82851e-05
ENSG00000184937	WT1	7490	WT1 transcription factor	1.98344	1.72468e-14
ENSG00000114113	RBP2	5948	retinol binding protein 2	1.96655	0.0034099
ENSG00000140835	CHST4	10164	carbohydrate sulfotransferase 4	1.96096	1.27527e-05
ENSG00000112782	CLIC5	53405	chloride intracellular channel 5	1.95653	1.70997e-08
ENSG00000169908	TM4SF1	4071	transmembrane 4 L six family member 1	1.95109	8.37277e-12
ENSG00000204683	C10orf113	387638	chromosome 10 open reading frame 113	1.95051	0.000891135
ENSG00000156510	HKDC1	80201	hexokinase domain containing 1	1.94834	0.00201008
ENSG00000183783	KCTD8	386617	potassium channel tetramerization domain containing 8	1.94558	0.000117519
ENSG00000203923	SPANXN1	494118	SPANX family member N1	1.9442	0.000122219
ENSG00000117983	MUC5B	727897	mucin 5B, oligomeric mucus/gel-forming	1.94064	0.00458016
ENSG00000235621	LINC00494	284749	long intergenic non-protein coding RNA 494	1.93956	0.00259306
ENSG00000176294	OR4N2	390429	olfactory receptor family 4 subfamily N member 2	1.93949	0.00227871
ENSG00000164588	HCN1	348980	hyperpolarization activated cyclic nucleotide gated potassium channel 1	1.93786	0.00139898
ENSG00000182230	FAM153B	202134	family with sequence similarity 153 member B	1.93243	2.46289e-06
ENSG00000068615	REEP1	65055	receptor accessory protein 1	1.93075	4.88362e-08
ENSG00000118432	CNR1	1268	cannabinoid receptor 1	1.9284	8.14323e-07
ENSG00000182870	GALNT9	50614	polypeptide N-acetylgalactosaminyltransferase 9	1.92357	4.49148e-07
ENSG00000167748	KLK1	3816	kallikrein 1	1.92002	0.00157811
ENSG00000233355	CHRM3-AS2	100506915	CHRM3 antisense RNA 2	1.91641	0.000989261
ENSG00000078114	NEBL	10529	nebulette	1.9142	1.86746e-09
ENSG00000124429	POF1B	79983	POF1B actin binding protein	1.91036	6.36943e-05
ENSG00000114638	UPK1B	7348	uroplakin 1B	1.90749	8.24596e-12
ENSG00000164089	ETNPPL	64850	ethanolamine-phosphate phospho-lyase	1.90545	0.0009214
ENSG00000099960	SLC7A4	6545	solute carrier family 7 member 4	1.90489	0.000156185
ENSG00000106404	CLDN15	24146	claudin 15	1.89262	1.65473e-13
ENSG00000179292	TMEM151A	256472	transmembrane protein 151A	1.88683	0.000171974
ENSG00000271880	AGAP11	119385	ArfGAP with GTPase domain, ankyrin repeat and PH domain 11	1.88386	0.00263565
ENSG00000078725	BRINP1	1620	BMP/retinoic acid inducible neural specific 1	1.88363	0.0021882
ENSG00000158764	ITLN2	142683	intelectin 2	1.88173	0.00101942
ENSG00000126583	PRKCG	5582	protein kinase C gamma	1.87707	0.00965388
ENSG00000169752	NRG4	145957	neuregulin 4	1.875	2.0763e-07
ENSG00000159166	LAD1	3898	ladinin 1	1.87475	0.000233686
ENSG00000177103	DSCAML1	57453	DS cell adhesion molecule like 1	1.87227	0.00036442
ENSG00000214688	C10orf105	414152	chromosome 10 open reading frame 105	1.87076	5.50648e-05
ENSG00000183908	LRRC55	219527	leucine rich repeat containing 55	1.86653	2.57158e-06
ENSG00000176769	TCERG1L	256536	transcription elongation regulator 1 like	1.86363	0.00018404
ENSG00000160867	FGFR4	2264	fibroblast growth factor receptor 4	1.86252	0.00233727
ENSG00000283378	CNTNAP3C	100289279	contactin associated protein like 3C	1.84786	0.00743666
ENSG00000124839	RAB17	64284	RAB17, member RAS oncogene family	1.83649	2.26926e-05
ENSG00000204936	CD177	57126	CD177 molecule	1.83621	0.00767002
ENSG00000187912	CLEC17A	388512	C-type lectin domain containing 17A	1.83362	0.00282574
ENSG00000266100	LOC101927557	101927557	uncharacterized LOC101927557	1.83256	0.000252416
ENSG00000174469	CNTNAP2	26047	contactin associated protein like 2	1.83128	4.66383e-08
ENSG00000185352	HS6ST3	266722	heparan sulfate 6-O-sulfotransferase 3	1.83102	0.00648459
ENSG00000167874	TMEM88	92162	transmembrane protein 88	1.82965	0.00179691
ENSG00000101098	RIMS4	140730	regulating synaptic membrane exocytosis 4	1.82942	0.00258419
ENSG00000103089	FA2H	79152	fatty acid 2-hydroxylase	1.82821	0.0021938
ENSG00000223776	LGALS8-AS1	100287902	LGALS8 antisense RNA 1	1.82731	0.000938631
ENSG00000171722	SPATA46	284680	spermatogenesis associated 46	1.82294	0.000406402
ENSG00000012124	CD22	933	CD22 molecule	1.82288	8.31663e-07
ENSG00000239887	C1orf226	400793	chromosome 1 open reading frame 226	1.8206	1.02611e-06
ENSG00000228412	LOC100506885	100506885	uncharacterized LOC100506885	1.81392	1.16744e-05
ENSG00000255043	NAV2-AS5	100874012	NAV2 antisense RNA 5	1.81048	2.40876e-06
ENSG00000184564	SLITRK6	84189	SLIT and NTRK like family member 6	1.80786	3.13777e-06
ENSG00000147642	SYBU	55638	syntabulin	1.80176	2.0763e-07
ENSG00000164520	RAET1E	135250	retinoic acid early transcript 1E	1.80053	8.24596e-12
ENSG00000164626	KCNK5	8645	potassium two pore domain channel subfamily K member 5	1.79847	7.2267e-09
ENSG00000171903	CYP4F11	57834	cytochrome P450 family 4 subfamily F member 11	1.79608	0.00846477
ENSG00000236333	TRHDE-AS1	283392	TRHDE antisense RNA 1	1.78283	0.00532578
ENSG00000140015	KCNH5	27133	potassium voltage-gated channel subfamily H member 5	1.78108	0.000445801
ENSG00000158813	EDA	1896	ectodysplasin A	1.78075	1.6063e-13
ENSG00000257017	HP	3240	haptoglobin	1.77639	3.17266e-06
ENSG00000025423	HSD17B6	8630	hydroxysteroid 17-beta dehydrogenase 6	1.77227	0.00309728
ENSG00000152527	PLEKHH2	130271	pleckstrin homology, MyTH4 and FERM domain containing H2	1.77226	7.12417e-10
ENSG00000237505	PKN2-AS1	101927891	PKN2 antisense RNA 1	1.76599	0.000770026
ENSG00000153093	ACOXL	55289	acyl-CoA oxidase like	1.76387	0.00131823
ENSG00000186081	KRT5	3852	keratin 5	1.75436	0.000126499
ENSG00000146151	HMGCLL1	54511	3-hydroxymethyl-3-methylglutaryl-CoA lyase like 1	1.75419	0.00394572
ENSG00000242852	ZNF709	163051	zinc finger protein 709	1.75419	0.00956464
ENSG00000248144	ADH1C	126	alcohol dehydrogenase 1C (class I), gamma polypeptide	1.75243	0.00183266
ENSG00000143416	SELENBP1	8991	selenium binding protein 1	1.74922	2.45394e-13
ENSG00000240583	AQP1	358	aquaporin 1 (Colton blood group)	1.74307	1.66173e-08
ENSG00000134709	HOOK1	51361	hook microtubule tethering protein 1	1.74145	1.41816e-09
ENSG00000188580	NKAIN2	154215	sodium/potassium transporting ATPase interacting 2	1.73547	0.00183534
ENSG00000148204	CRB2	286204	crumbs cell polarity complex component 2	1.7341	2.2662e-08
ENSG00000221866	PLXNA4	91584	plexin A4	1.73109	5.33227e-09
ENSG00000133401	PDZD2	23037	PDZ domain containing 2	1.72439	3.36293e-13
ENSG00000143195	ILDR2	387597	immunoglobulin like domain containing receptor 2	1.71933	1.09283e-05
ENSG00000184731	FAM110C	642273	family with sequence similarity 110 member C	1.7182	1.5309e-06
ENSG00000186479	RGS7BP	401190	regulator of G protein signaling 7 binding protein	1.71786	0.00532325
ENSG00000100721	TCL1A	8115	T cell leukemia/lymphoma 1A	1.71705	0.0108212
ENSG00000157445	CACNA2D3	55799	calcium voltage-gated channel auxiliary subunit alpha2delta 3	1.71148	0.00108013
ENSG00000172137	CALB2	794	calbindin 2	1.70893	0.000264609
ENSG00000124920	MYRF	745	myelin regulatory factor	1.70573	2.86929e-11
ENSG00000184716	SERINC4	619189	serine incorporator 4	1.70258	0.00147456
ENSG00000125675	GRIA3	2892	glutamate ionotropic receptor AMPA type subunit 3	1.7017	0.00615604
ENSG00000136014	USP44	84101	ubiquitin specific peptidase 44	1.70015	1.92622e-07
ENSG00000263597	MIR3936	100500865	microRNA 3936	1.69782	0.00110175
ENSG00000184905	TCEAL2	140597	transcription elongation factor A like 2	1.69345	0.00429882
ENSG00000171345	KRT19	3880	keratin 19	1.68908	8.95363e-06
ENSG00000163873	GRIK3	2899	glutamate ionotropic receptor kainate type subunit 3	1.68388	0.00595495
ENSG00000119888	EPCAM	4072	epithelial cell adhesion molecule	1.67572	0.0115433
ENSG00000121207	LRAT	9227	lecithin retinol acyltransferase	1.67326	4.19811e-05
ENSG00000178233	TMEM151B	441151	transmembrane protein 151B	1.67076	0.00174402
ENSG00000229621	LINC01822	645949	long intergenic non-protein coding RNA 1822	1.66926	0.00237401
ENSG00000108924	HLF	3131	HLF transcription factor, PAR bZIP family member	1.66843	0.000303649
ENSG00000283199	C13orf46	100507747	chromosome 13 open reading frame 46	1.66687	3.83009e-07
ENSG00000184349	EFNA5	1946	ephrin A5	1.66657	2.27014e-08
ENSG00000187980	PLA2G2C	391013	phospholipase A2 group IIC	1.6631	0.00245608
ENSG00000130226	DPP6	1804	dipeptidyl peptidase like 6	1.66221	0.00210283
ENSG00000120949	TNFRSF8	943	TNF receptor superfamily member 8	1.6615	0.00297204
ENSG00000261150	EPPK1	83481	epiplakin 1	1.65913	2.9983e-07
ENSG00000154639	CXADR	1525	CXADR Ig-like cell adhesion molecule	1.65815	2.8855e-08
ENSG00000161249	DMKN	93099	dermokine	1.65388	5.69684e-08
ENSG00000036672	USP2	9099	ubiquitin specific peptidase 2	1.64832	1.93426e-07
ENSG00000172399	MYOZ2	51778	myozenin 2	1.64585	0.00622199
ENSG00000182621	PLCB1	23236	phospholipase C beta 1	1.64573	3.76708e-10
ENSG00000134138	MEIS2	4212	Meis homeobox 2	1.64535	1.61378e-10
ENSG00000170074	FAM153A	285596	family with sequence similarity 153 member A	1.64422	2.52005e-06
ENSG00000102678	FGF9	2254	fibroblast growth factor 9	1.63791	0.000197568
ENSG00000166823	MESP1	55897	mesoderm posterior bHLH transcription factor 1	1.63561	0.00283145
ENSG00000089250	NOS1	4842	nitric oxide synthase 1	1.63218	4.63843e-05
ENSG00000180432	CYP8B1	1582	cytochrome P450 family 8 subfamily B member 1	1.63022	2.09894e-06
ENSG00000206159	GYG2P1	352887	glycogenin 2 pseudogene 1	1.6298	0.0013963
ENSG00000188730	VWC2	375567	von Willebrand factor C domain containing 2	1.62943	0.00769195
ENSG00000131037	EPS8L1	54869	EPS8 like 1	1.62737	3.14726e-09
ENSG00000123191	ATP7B	540	ATPase copper transporting beta	1.62368	1.03493e-07
ENSG00000125848	FLRT3	23767	fibronectin leucine rich transmembrane protein 3	1.61517	0.000311921
ENSG00000160460	SPTBN4	57731	spectrin beta, non-erythrocytic 4	1.61381	5.59926e-07
ENSG00000163833	FBXO40	51725	F-box protein 40	1.6121	0.00425385
ENSG00000185758	CLDN24	100132463	claudin 24	1.60692	0.00201174
ENSG00000153446	C16orf89	146556	chromosome 16 open reading frame 89	1.60546	0.00229003
ENSG00000137269	LRRC1	55227	leucine rich repeat containing 1	1.6053	2.69515e-08
ENSG00000236404	VLDLR-AS1	401491	VLDLR antisense RNA 1	1.60445	8.9659e-06
ENSG00000140285	FGF7	2252	fibroblast growth factor 7	1.6038	2.75024e-06
ENSG00000196616	ADH1B	125	alcohol dehydrogenase 1B (class I), beta polypeptide	1.60325	0.000214644
ENSG00000188848	BEND4	389206	BEN domain containing 4	1.60112	0.00429882
ENSG00000156738	MS4A1	931	membrane spanning 4-domains A1	1.59655	0.000398127
ENSG00000137872	SEMA6D	80031	semaphorin 6D	1.5942	3.07249e-06
ENSG00000234111	LINC02433	340017	long intergenic non-protein coding RNA 2433	1.59199	0.003142
ENSG00000197580	BCO2	83875	beta-carotene oxygenase 2	1.58509	1.60671e-08
ENSG00000251076	LOC101927023	101927023	uncharacterized LOC101927023	1.58128	0.00486157
ENSG00000167646	DNAAF3	352909	dynein axonemal assembly factor 3	1.58004	0.000543738
ENSG00000254166	PCAT2	103164619	prostate cancer associated transcript 2	1.57999	2.42553e-05
ENSG00000267272	LINC01140	339524	long intergenic non-protein coding RNA 1140	1.57954	1.04495e-05
ENSG00000053747	LAMA3	3909	laminin subunit alpha 3	1.57821	3.181e-09
ENSG00000114547	ROPN1B	152015	rhophilin associated tail protein 1B	1.56992	0.00445065
ENSG00000134121	CHL1	10752	cell adhesion molecule L1 like	1.56939	0.000523677
ENSG00000144648	ACKR2	1238	atypical chemokine receptor 2	1.56893	2.4651e-05
ENSG00000187747	OR52B6	340980	olfactory receptor family 52 subfamily B member 6	1.56653	0.00439707
ENSG00000130545	CRB3	92359	crumbs cell polarity complex component 3	1.5647	0.00448357
ENSG00000144847	IGSF11	152404	immunoglobulin superfamily member 11	1.55825	0.000971484
ENSG00000170500	LONRF2	164832	LON peptidase N-terminal domain and ring finger 2	1.5569	3.08146e-07
ENSG00000185615	PDIA2	64714	protein disulfide isomerase family A member 2	1.55596	6.16064e-05
ENSG00000167183	PRR15L	79170	proline rich 15 like	1.55572	3.41633e-06
ENSG00000099812	MISP	126353	mitotic spindle positioning	1.55152	7.61407e-05
ENSG00000066382	MPPED2	744	metallophosphoesterase domain containing 2	1.55099	2.55039e-06
ENSG00000103056	SMPD3	55512	sphingomyelin phosphodiesterase 3	1.54169	1.36979e-08
ENSG00000118777	ABCG2	9429	ATP binding cassette subfamily G member 2 (Junior blood group)	1.53933	0.00213258
ENSG00000198010	DLGAP2	9228	DLG associated protein 2	1.53875	0.000195764
ENSG00000269994	LOC440173	440173	uncharacterized LOC440173	1.53747	0.00206387
ENSG00000007174	DNAH9	1770	dynein axonemal heavy chain 9	1.53432	3.02604e-06
ENSG00000258735	LINC00637	145216	long intergenic non-protein coding RNA 637	1.52884	0.00221841
ENSG00000105369	CD79A	973	CD79a molecule	1.5277	0.00691475
ENSG00000108405	P2RX1	5023	purinergic receptor P2X 1	1.52751	0.00374997
ENSG00000259881	LOC101927793	101927793	uncharacterized LOC101927793	1.52692	0.00183381
ENSG00000145721	LIX1	167410	limb and CNS expressed 1	1.52678	0.00022756
ENSG00000107742	SPOCK2	9806	SPARC (osteonectin), cwcv and kazal like domains proteoglycan 2	1.52481	3.98734e-08
ENSG00000250326	LOC105377623	105377623	uncharacterized LOC105377623	1.51372	0.00280303
ENSG00000106351	AGFG2	3268	ArfGAP with FG repeats 2	1.51122	5.39594e-13
ENSG00000173262	SLC2A14	144195	solute carrier family 2 member 14	1.51027	0.000229797
ENSG00000043039	BARX2	8538	BARX homeobox 2	1.51019	6.43361e-06
ENSG00000111907	TPD52L1	7164	TPD52 like 1	1.49912	1.59134e-06
ENSG00000154153	RETREG1	54463	reticulophagy regulator 1	1.49887	8.8509e-07
ENSG00000156463	SH3RF2	153769	SH3 domain containing ring finger 2	1.49739	1.67962e-05
ENSG00000231419	LINC00689	154822	long intergenic non-protein coding RNA 689	1.49572	0.000174086
ENSG00000100346	CACNA1I	8911	calcium voltage-gated channel subunit alpha1 I	1.49502	0.0044723
ENSG00000144619	CNTN4	152330	contactin 4	1.49214	0.000176526
ENSG00000188760	TMEM198	130612	transmembrane protein 198	1.4844	0.00284984
ENSG00000205476	CCDC85C	317762	coiled-coil domain containing 85C	1.48432	3.31379e-10
ENSG00000181234	TMEM132C	92293	transmembrane protein 132C	1.47727	0.0118852
ENSG00000133048	CHI3L1	1116	chitinase 3 like 1	1.47549	0.000323857
ENSG00000112812	PRSS16	10279	serine protease 16	1.47544	0.000177995
ENSG00000233893	EZR-AS1	101409257	EZR antisense RNA 1	1.46927	0.000160679
ENSG00000137699	TRIM29	23650	tripartite motif containing 29	1.46894	0.0023115
ENSG00000175164	ABO	28	ABO, alpha 1-3-N-acetylgalactosaminyltransferase and alpha 1-3-galactosyltransferase	1.46688	4.25902e-05
ENSG00000177455	CD19	930	CD19 molecule	1.46654	0.00279077
ENSG00000273079	GRIN2B	2904	glutamate ionotropic receptor NMDA type subunit 2B	1.46631	0.0114698
ENSG00000230749	MEIS1-AS2	100873998	MEIS1 antisense RNA 2	1.46621	0.00145275
ENSG00000174502	SLC26A9	115019	solute carrier family 26 member 9	1.46565	0.00889849
ENSG00000184254	ALDH1A3	220	aldehyde dehydrogenase 1 family member A3	1.46394	0.000172749
ENSG00000144771	LRTM1	57408	leucine rich repeats and transmembrane domains 1	1.46252	0.0177394
ENSG00000080493	SLC4A4	8671	solute carrier family 4 member 4	1.46049	0.000111027
ENSG00000132938	MTUS2	23281	microtubule associated scaffold protein 2	1.45828	4.14894e-05
ENSG00000128918	ALDH1A2	8854	aldehyde dehydrogenase 1 family member A2	1.45767	8.33655e-07
ENSG00000237556	KCND3-AS1	100873995	KCND3 antisense RNA 1	1.45505	0.00987591
ENSG00000163239	TDRD10	126668	tudor domain containing 10	1.45427	2.65746e-06
ENSG00000109062	SLC9A3R1	9368	SLC9A3 regulator 1	1.45168	1.60487e-11
ENSG00000076826	CAMSAP3	57662	calmodulin regulated spectrin associated protein family member 3	1.45052	0.000147459
ENSG00000103528	SYT17	51760	synaptotagmin 17	1.44791	3.70721e-07
ENSG00000132849	PATJ	10207	PATJ crumbs cell polarity complex component	1.44749	7.39811e-11
ENSG00000105289	TJP3	27134	tight junction protein 3	1.44472	6.30749e-05
ENSG00000187726	DNAJB13	374407	DnaJ heat shock protein family (Hsp40) member B13	1.43523	0.00699619
ENSG00000095777	MYO3A	53904	myosin IIIA	1.435	0.00292572
ENSG00000167306	MYO5B	4645	myosin VB	1.4336	1.70642e-09
ENSG00000186472	PCLO	27445	piccolo presynaptic cytomatrix protein	1.42949	0.000896717
ENSG00000240707	LINC01168	399829	long intergenic non-protein coding RNA 1168	1.42922	0.0141578
ENSG00000185737	NRG3	10718	neuregulin 3	1.42779	0.00817565
ENSG00000250295	RDH10-AS1	101926926	RDH10 antisense RNA 1	1.42185	1.29254e-05
ENSG00000138821	SLC39A8	64116	solute carrier family 39 member 8	1.41993	1.54147e-05
ENSG00000119514	GALNT12	79695	polypeptide N-acetylgalactosaminyltransferase 12	1.41764	2.8915e-08
ENSG00000179104	TMTC2	160335	transmembrane and tetratricopeptide repeat containing 2	1.41244	1.25802e-12
ENSG00000196092	PAX5	5079	paired box 5	1.41162	0.00426916
ENSG00000130702	LAMA5	3911	laminin subunit alpha 5	1.40438	8.4457e-08
ENSG00000278921	EPB41L4A-DT	54508	EPB41L4A divergent transcript	1.39587	0.00555769
ENSG00000237596	LOC644135	644135	uncharacterized LOC644135	1.39488	1.09224e-08
ENSG00000120306	CYSTM1	84418	cysteine rich transmembrane module containing 1	1.39486	1.0408e-09
ENSG00000265190	ANXA8	653145	annexin A8	1.39425	0.000594367
ENSG00000151023	ENKUR	219670	enkurin, TRPC channel interacting protein	1.39327	0.00713676
ENSG00000215559	ANKRD20A11P	391267	ankyrin repeat domain 20 family member A11, pseudogene	1.39033	0.000669448
ENSG00000079101	CLUL1	27098	clusterin like 1	1.38669	0.0138564
ENSG00000162947	LINC01931	150596	long intergenic non-protein coding RNA 1931	1.38582	0.00236009
ENSG00000174611	KY	339855	kyphoscoliosis peptidase	1.38549	0.00612288
ENSG00000088766	CRLS1	54675	cardiolipin synthase 1	1.3804	3.73237e-10
ENSG00000166106	ADAMTS15	170689	ADAM metallopeptidase with thrombospondin type 1 motif 15	1.37375	0.000257481
ENSG00000146938	NLGN4X	57502	neuroligin 4 X-linked	1.37144	0.00208554
ENSG00000280237	MIR4697HG	283174	MIR4697 host gene	1.36991	1.60346e-07
ENSG00000104921	FCER2	2208	Fc fragment of IgE receptor II	1.36712	0.0141696
ENSG00000198739	LRRTM3	347731	leucine rich repeat transmembrane neuronal 3	1.36685	0.00277844
ENSG00000182732	RGS6	9628	regulator of G protein signaling 6	1.36337	0.00316316
ENSG00000103253	HAGHL	84264	hydroxyacylglutathione hydrolase like	1.36322	0.00691332
ENSG00000118849	RARRES1	5918	retinoic acid receptor responder 1	1.35891	3.14822e-05
ENSG00000241484	ARHGAP8	23779	Rho GTPase activating protein 8	1.35713	2.29046e-05
ENSG00000145335	SNCA	6622	synuclein alpha	1.35422	0.000662094
ENSG00000105509	HAS1	3036	hyaluronan synthase 1	1.35301	0.000560909
ENSG00000165591	FAAH2	158584	fatty acid amide hydrolase 2	1.35234	0.000341273
ENSG00000188505	NCCRP1	342897	non-specific cytotoxic cell receptor protein 1 homolog (zebrafish)	1.35075	0.00192368
ENSG00000157502	PWWP3B	139221	PWWP domain containing 3B	1.34703	0.000171195
ENSG00000108684	ASIC2	40	acid sensing ion channel subunit 2	1.34623	0.0155106
ENSG00000137843	PAK6	56924	p21 (RAC1) activated kinase 6	1.34566	0.00265901
ENSG00000158458	NRG2	9542	neuregulin 2	1.33844	0.0131861
ENSG00000157214	STEAP2	261729	STEAP2 metalloreductase	1.3369	1.09355e-07
ENSG00000181856	SLC2A4	6517	solute carrier family 2 member 4	1.33634	0.0130706
ENSG00000110693	SOX6	55553	SRY-box 6	1.33542	0.000126439
ENSG00000225479	PLCB1-IT1	100874337	PLCB1 intronic transcript 1	1.33356	0.00392069
ENSG00000242866	STRC	161497	stereocilin	1.33108	0.000353257
ENSG00000171798	KNDC1	85442	kinase non-catalytic C-lobe domain containing 1	1.3297	0.000806955
ENSG00000231437	LINC01750	643355	long intergenic non-protein coding RNA 1750	1.32558	0.00191025
ENSG00000160345	C9orf116	138162	chromosome 9 open reading frame 116	1.32132	0.00879548
ENSG00000254959	INMT-MINDY4	100526825	INMT-MINDY4 readthrough (NMD candidate)	1.31653	0.0111102
ENSG00000156427	FGF18	8817	fibroblast growth factor 18	1.31305	0.00489978
ENSG00000169507	SLC38A11	151258	solute carrier family 38 member 11	1.31163	0.000210855
ENSG00000205403	CFI	3426	complement factor I	1.3098	1.02611e-06
ENSG00000089225	TBX5	6910	T-box 5	1.30916	0.00381608
ENSG00000232871	SEC1P	653677	secretory blood group 1, pseudogene	1.30789	0.00089633
ENSG00000166405	RIC3	79608	RIC3 acetylcholine receptor chaperone	1.30739	4.16918e-07
ENSG00000160183	TMPRSS3	64699	transmembrane serine protease 3	1.30119	0.000192089
ENSG00000069020	MAST4	375449	microtubule associated serine/threonine kinase family member 4	1.30028	6.2352e-08
ENSG00000159753	CARMIL2	146206	capping protein regulator and myosin 1 linker 2	1.29954	0.0165805
ENSG00000106125	MINDY4	84182	MINDY lysine 48 deubiquitinase 4	1.29877	7.94111e-12
ENSG00000138759	FRAS1	80144	Fraser extracellular matrix complex subunit 1	1.29704	4.70569e-05
ENSG00000162599	NFIA	4774	nuclear factor I A	1.29584	1.56388e-10
ENSG00000105523	FAM83E	54854	family with sequence similarity 83 member E	1.29466	0.00423782
ENSG00000099849	RASSF7	8045	Ras association domain family member 7	1.29198	4.40732e-06
ENSG00000188191	PRKAR1B	5575	protein kinase cAMP-dependent type I regulatory subunit beta	1.28938	5.46314e-06
ENSG00000134532	SOX5	6660	SRY-box 5	1.28898	8.87922e-05
ENSG00000100739	BDKRB1	623	bradykinin receptor B1	1.28809	0.00114574
ENSG00000198929	NOS1AP	9722	nitric oxide synthase 1 adaptor protein	1.28546	0.000247252
ENSG00000165209	STRBP	55342	spermatid perinuclear RNA binding protein	1.28047	2.04345e-12
ENSG00000172346	CSDC2	27254	cold shock domain containing C2	1.27543	8.28036e-05
ENSG00000107159	CA9	768	carbonic anhydrase 9	1.27462	0.000980383
ENSG00000244731	C4A	720	complement C4A (Rodgers blood group)	1.27364	8.9473e-05
ENSG00000234779	BNC2-AS1	111216284	BNC2 antisense RNA 1	1.27212	5.90249e-05
ENSG00000186056	MATN1-AS1	100129196	MATN1 antisense RNA 1	1.27116	0.0106168
ENSG00000140254	DUOXA1	90527	dual oxidase maturation factor 1	1.26941	0.00649288
ENSG00000092758	COL9A3	1299	collagen type IX alpha 3 chain	1.26675	0.0022943
ENSG00000080854	IGSF9B	22997	immunoglobulin superfamily member 9B	1.26413	1.61462e-05
ENSG00000135925	WNT10A	80326	Wnt family member 10A	1.2623	0.00121759
ENSG00000197635	DPP4	1803	dipeptidyl peptidase 4	1.26044	0.000344938
ENSG00000145864	GABRB2	2561	gamma-aminobutyric acid type A receptor beta2 subunit	1.25952	0.00297794
ENSG00000256120	SOX5-AS1	101928471	SOX5 antisense RNA 1	1.2573	0.0143449
ENSG00000237289	CKMT1B	1159	creatine kinase, mitochondrial 1B	1.25504	0.0226443
ENSG00000124212	PTGIS	5740	prostaglandin I2 synthase	1.25305	1.50818e-07
ENSG00000178401	DNAJC22	79962	DnaJ heat shock protein family (Hsp40) member C22	1.2522	1.17551e-05
ENSG00000012223	LTF	4057	lactotransferrin	1.24966	0.00642278
ENSG00000168490	PHYHIP	9796	phytanoyl-CoA 2-hydroxylase interacting protein	1.24623	0.000518198
ENSG00000048540	LMO3	55885	LIM domain only 3	1.24582	0.00111488
ENSG00000186204	CYP4F12	66002	cytochrome P450 family 4 subfamily F member 12	1.24536	0.00275893
ENSG00000112964	GHR	2690	growth hormone receptor	1.24505	2.41584e-06
ENSG00000138039	LHCGR	3973	luteinizing hormone/choriogonadotropin receptor	1.24295	0.0180887
ENSG00000012171	SEMA3B	7869	semaphorin 3B	1.24178	1.8435e-06
ENSG00000164764	SBSPON	157869	somatomedin B and thrombospondin type 1 domain containing	1.24101	0.00143106
ENSG00000198574	SH2D1B	117157	SH2 domain containing 1B	1.24	0.0171681
ENSG00000178568	ERBB4	2066	erb-b2 receptor tyrosine kinase 4	1.23897	0.0157053
ENSG00000067715	SYT1	6857	synaptotagmin 1	1.23759	4.33716e-06
ENSG00000166145	SPINT1	6692	serine peptidase inhibitor, Kunitz type 1	1.23567	4.21561e-05
ENSG00000214708	LOC105371730	105371730	uncharacterized LOC105371730	1.23457	0.0121817
ENSG00000140986	RPL3L	6123	ribosomal protein L3 like	1.23379	0.00123492
ENSG00000187244	BCAM	4059	basal cell adhesion molecule (Lutheran blood group)	1.23246	3.26274e-10
ENSG00000162543	UBXN10	127733	UBX domain protein 10	1.2323	0.00188621
ENSG00000243649	CFB	629	complement factor B	1.23215	5.75589e-06
ENSG00000124701	APOBEC2	10930	apolipoprotein B mRNA editing enzyme catalytic subunit 2	1.22955	0.000464688
ENSG00000185630	PBX1	5087	PBX homeobox 1	1.2284	8.09901e-07
ENSG00000082438	COBLL1	22837	cordon-bleu WH2 repeat protein like 1	1.22825	4.08108e-05
ENSG00000126822	PLEKHG3	26030	pleckstrin homology and RhoGEF domain containing G3	1.22756	6.35716e-10
ENSG00000236901	MIR600HG	81571	MIR600 host gene	1.22734	5.81237e-11
ENSG00000168077	SCARA3	51435	scavenger receptor class A member 3	1.22596	0.00163741
ENSG00000167771	RCOR2	283248	REST corepressor 2	1.22468	0.0133838
ENSG00000007312	CD79B	974	CD79b molecule	1.21974	0.00320872
ENSG00000163701	IL17RE	132014	interleukin 17 receptor E	1.21934	9.21476e-05
ENSG00000150594	ADRA2A	150	adrenoceptor alpha 2A	1.21841	0.0019596
ENSG00000197375	SLC22A5	6584	solute carrier family 22 member 5	1.21717	5.14425e-08
ENSG00000152785	BMP3	651	bone morphogenetic protein 3	1.2139	0.000142146
ENSG00000163435	ELF3	1999	E74 like ETS transcription factor 3	1.21289	0.00159295
ENSG00000266010	GATA6-AS1	100128893	GATA6 antisense RNA 1 (head to head)	1.2107	0.000378994
ENSG00000183801	OLFML1	283298	olfactomedin like 1	1.21055	5.37304e-07
ENSG00000184925	LCN12	286256	lipocalin 12	1.21013	0.00254293
ENSG00000154319	FAM167A	83648	family with sequence similarity 167 member A	1.20888	0.0013566
ENSG00000125730	C3	718	complement C3	1.20484	1.13762e-09
ENSG00000183242	WT1-AS	51352	WT1 antisense RNA	1.20241	0.00329546
ENSG00000112936	C7	730	complement C7	1.2017	0.000162869
ENSG00000154065	ANKRD29	147463	ankyrin repeat domain 29	1.20107	2.25551e-06
ENSG00000130396	AFDN	4301	afadin, adherens junction formation factor	1.19861	7.39811e-11
ENSG00000136943	CTSV	1515	cathepsin V	1.19716	0.00807236
ENSG00000082293	COL19A1	1310	collagen type XIX alpha 1 chain	1.19706	0.0158515
ENSG00000101311	FERMT1	55612	fermitin family member 1	1.19524	0.00108156
ENSG00000224389	C4B	721	complement C4B (Chido blood group)	1.19437	0.000303496
ENSG00000076864	RAP1GAP	5909	RAP1 GTPase activating protein	1.19245	0.00273819
ENSG00000228314	CYP4F29P	54055	cytochrome P450 family 4 subfamily F member 29, pseudogene	1.1917	0.0271541
ENSG00000235914	MACROD2-AS1	100379174	MACROD2 antisense RNA 1	1.18853	0.00371648
ENSG00000186160	CYP4Z1	199974	cytochrome P450 family 4 subfamily Z member 1	1.18595	0.0139138
ENSG00000247363	LOC100507250	100507250	uncharacterized LOC100507250	1.18522	0.00919744
ENSG00000233693	LOC100505795	100505795	uncharacterized LOC100505795	1.18312	7.11607e-05
ENSG00000164142	FAM160A1	729830	family with sequence similarity 160 member A1	1.1821	0.00130991
ENSG00000118898	PPL	5493	periplakin	1.18195	1.82484e-05
ENSG00000165521	EML5	161436	EMAP like 5	1.18069	8.9473e-05
ENSG00000276600	RAB7B	338382	RAB7B, member RAS oncogene family	1.17869	1.44028e-06
ENSG00000102890	ELMO3	79767	engulfment and cell motility 3	1.17852	7.90072e-06
ENSG00000171346	KRT15	3866	keratin 15	1.17828	1.50818e-07
ENSG00000203857	HSD3B1	3283	hydroxy-delta-5-steroid dehydrogenase, 3 beta- and steroid delta-isomerase 1	1.17784	0.00288146
ENSG00000232040	ZBED9	114821	zinc finger BED-type containing 9	1.17774	0.0120069
ENSG00000112182	BACH2	60468	BTB domain and CNC homolog 2	1.17724	0.000328332
ENSG00000170356	OR2A20P	401428	olfactory receptor family 2 subfamily A member 20 pseudogene	1.17632	0.0208164
ENSG00000241635	UGT1A1	54658	UDP glucuronosyltransferase family 1 member A1	1.17044	0.0137818
ENSG00000140009	ESR2	2100	estrogen receptor 2	1.1704	1.85309e-05
ENSG00000203859	HSD3B2	3284	hydroxy-delta-5-steroid dehydrogenase, 3 beta- and steroid delta-isomerase 2	1.16551	0.0117491
ENSG00000113645	WWC1	23286	WW and C2 domain containing 1	1.16403	7.02652e-05
ENSG00000116574	RHOU	58480	ras homolog family member U	1.1637	7.51735e-08
ENSG00000074410	CA12	771	carbonic anhydrase 12	1.16312	0.00508118
ENSG00000165807	PPP1R36	145376	protein phosphatase 1 regulatory subunit 36	1.161	0.022712
ENSG00000187758	ADH1A	124	alcohol dehydrogenase 1A (class I), alpha polypeptide	1.15971	0.0084229
ENSG00000136573	BLK	640	BLK proto-oncogene, Src family tyrosine kinase	1.15855	0.00555769
ENSG00000140807	NKD1	85407	NKD inhibitor of WNT signaling pathway 1	1.15752	4.94552e-05
ENSG00000168306	ACOX2	8309	acyl-CoA oxidase 2	1.15729	2.43981e-06
ENSG00000111319	SCNN1A	6337	sodium channel epithelial 1 alpha subunit	1.15427	2.84671e-05
ENSG00000104332	SFRP1	6422	secreted frizzled related protein 1	1.15375	0.0013566
ENSG00000226777	FAM30A	9834	family with sequence similarity 30 member A	1.15303	0.00668997
ENSG00000205018	LOC100129697	100129697	uncharacterized LOC100129697	1.14543	0.0121495
ENSG00000064309	CDON	50937	cell adhesion associated, oncogene regulated	1.14487	2.27111e-05
ENSG00000135638	EMX1	2016	empty spiracles homeobox 1	1.14438	0.00038114
ENSG00000277481	PKD1L3	342372	polycystin 1 like 3, transient receptor potential channel interacting	1.14325	0.000396652
ENSG00000184697	CLDN6	9074	claudin 6	1.14235	0.00966954
ENSG00000134551	PRH2	5555	proline rich protein HaeIII subfamily 2	1.13941	0.00671765
ENSG00000039068	CDH1	999	cadherin 1	1.13565	8.87922e-05
ENSG00000173320	STOX2	56977	storkhead box 2	1.13527	0.000353684
ENSG00000122824	NUDT10	170685	nudix hydrolase 10	1.13493	0.00500867
ENSG00000102996	MMP15	4324	matrix metallopeptidase 15	1.13417	0.00068712
ENSG00000131459	GFPT2	9945	glutamine-fructose-6-phosphate transaminase 2	1.13381	3.41121e-07
ENSG00000149489	ROM1	6094	retinal outer segment membrane protein 1	1.13205	0.00275529
ENSG00000121039	RDH10	157506	retinol dehydrogenase 10	1.13038	1.45255e-05
ENSG00000123094	RASSF8	11228	Ras association domain family member 8	1.12468	3.75259e-07
ENSG00000169918	OTUD7A	161725	OTU deubiquitinase 7A	1.1233	0.00119541
ENSG00000213412	HNRNPA1P33	728643	heterogeneous nuclear ribonucleoprotein A1 pseudogene 33	1.12259	0.00177894
ENSG00000100604	CHGA	1113	chromogranin A	1.11953	0.0114016
ENSG00000158555	GDPD5	81544	glycerophosphodiester phosphodiesterase domain containing 5	1.11902	1.33652e-06
ENSG00000143412	ANXA9	8416	annexin A9	1.119	0.00147608
ENSG00000225151	GOLGA2P7	388152	GOLGA2 pseudogene 7	1.11759	8.75245e-05
ENSG00000119703	ZC2HC1C	79696	zinc finger C2HC-type containing 1C	1.11484	0.000298699
ENSG00000113805	CNTN3	5067	contactin 3	1.1137	0.0101678
ENSG00000186918	ZNF395	55893	zinc finger protein 395	1.11212	3.98134e-08
ENSG00000141469	SLC14A1	6563	solute carrier family 14 member 1 (Kidd blood group)	1.11122	0.00563024
ENSG00000153064	BANK1	55024	B cell scaffold protein with ankyrin repeats 1	1.10892	0.00103679
ENSG00000241644	INMT	11185	indolethylamine N-methyltransferase	1.10887	5.35139e-06
ENSG00000136842	TMOD1	7111	tropomodulin 1	1.1063	0.0021499
ENSG00000166473	PKD1L2	114780	polycystin 1 like 2 (gene/pseudogene)	1.10259	0.00099078
ENSG00000008226	DLEC1	9940	DLEC1 cilia and flagella associated protein	1.10246	1.03535e-06
ENSG00000136002	ARHGEF4	50649	Rho guanine nucleotide exchange factor 4	1.09804	4.93976e-05
ENSG00000254815	LOC692247	692247	uncharacterized LOC692247	1.0972	0.00138714
ENSG00000226887	ERVMER34-1	100288413	endogenous retrovirus group MER34 member 1, envelope	1.09719	0.00886899
ENSG00000171714	ANO5	203859	anoctamin 5	1.09682	0.000453905
ENSG00000264230	ANXA8L1	728113	annexin A8 like 1	1.09614	0.00507999
ENSG00000260868	LINC01960	100128905	long intergenic non-protein coding RNA 1960	1.09561	0.0219654
ENSG00000119866	BCL11A	53335	BAF chromatin remodeling complex subunit BCL11A	1.09424	0.000552663
ENSG00000112212	TSPO2	222642	translocator protein 2	1.09262	0.0193898
ENSG00000186377	CYP4X1	260293	cytochrome P450 family 4 subfamily X member 1	1.09013	0.012238
ENSG00000175906	ARL4D	379	ADP ribosylation factor like GTPase 4D	1.08747	1.7046e-05
ENSG00000164078	MST1R	4486	macrophage stimulating 1 receptor	1.08658	0.00135981
ENSG00000101188	NTSR1	4923	neurotensin receptor 1	1.08575	0.00961799
ENSG00000204296	TSBP1	10665	testis expressed basic protein 1	1.08573	0.00504002
ENSG00000140391	TSPAN3	10099	tetraspanin 3	1.08445	1.3456e-07
ENSG00000204581	ACOXL-AS1	400997	ACOXL antisense RNA 1	1.08396	0.0278336
ENSG00000185739	SRL	6345	sarcalumenin	1.08268	0.00105222
ENSG00000183421	RIPK4	54101	receptor interacting serine/threonine kinase 4	1.08252	0.0033998
ENSG00000215252	GOLGA8B	440270	golgin A8 family member B	1.08175	7.00927e-06
ENSG00000254440	PBOV1	59351	prostate and breast cancer overexpressed 1	1.0813	0.00112183
ENSG00000242412	DBIL5P2	100169989	diazepam binding inhibitor-like 5 pseudogene 2	1.07869	0.0118043
ENSG00000275427	LOC286083	286083	uncharacterized LOC286083	1.07672	0.0206485
ENSG00000115353	TACR1	6869	tachykinin receptor 1	1.07322	6.60369e-05
ENSG00000158528	PPP1R9A	55607	protein phosphatase 1 regulatory subunit 9A	1.07285	0.000101475
ENSG00000171385	KCND3	3752	potassium voltage-gated channel subfamily D member 3	1.07132	0.000212001
ENSG00000124602	UNC5CL	222643	unc-5 family C-terminal like	1.06921	0.00567887
ENSG00000171408	PDE7B	27115	phosphodiesterase 7B	1.06906	5.16961e-07
ENSG00000102802	MEDAG	84935	mesenteric estrogen dependent adipogenesis	1.06363	3.09933e-05
ENSG00000176884	GRIN1	2902	glutamate ionotropic receptor NMDA type subunit 1	1.05813	0.032574
ENSG00000125735	TNFSF14	8740	TNF superfamily member 14	1.05697	2.05922e-06
ENSG00000030304	MUSK	4593	muscle associated receptor tyrosine kinase	1.04287	0.0257516
ENSG00000144339	TMEFF2	23671	transmembrane protein with EGF like and two follistatin like domains 2	1.04286	0.00532673
ENSG00000156140	ADAMTS3	9508	ADAM metallopeptidase with thrombospondin type 1 motif 3	1.0426	0.00445065
ENSG00000115457	IGFBP2	3485	insulin like growth factor binding protein 2	1.04205	2.11857e-06
ENSG00000187260	WDR86	349136	WD repeat domain 86	1.04053	4.35394e-05
ENSG00000285294	LINC00842	643650	long intergenic non-protein coding RNA 842	1.04028	0.00333367
ENSG00000091972	CD200	4345	CD200 molecule	1.03796	1.24539e-06
ENSG00000233006	MIR3936HG	553103	MIR3936 host gene	1.03792	5.07227e-07
ENSG00000204588	LINC01123	440894	long intergenic non-protein coding RNA 1123	1.03781	0.00810452
ENSG00000197165	SULT1A2	6799	sulfotransferase family 1A member 2	1.03696	0.000829084
ENSG00000216863	LY86-AS1	285780	LY86 antisense RNA 1	1.03282	0.00954564
ENSG00000165113	GKAP1	80318	G kinase anchoring protein 1	1.03275	0.000218507
ENSG00000102001	CACNA1F	778	calcium voltage-gated channel subunit alpha1 F	1.03141	0.0243246
ENSG00000165272	AQP3	360	aquaporin 3 (Gill blood group)	1.02942	0.00232173
ENSG00000168263	KCNV2	169522	potassium voltage-gated channel modifier subfamily V member 2	1.02904	0.00438468
ENSG00000162687	KCNT2	343450	potassium sodium-activated channel subfamily T member 2	1.02816	0.0022778
ENSG00000173267	SNCG	6623	synuclein gamma	1.02768	0.00961752
ENSG00000077063	CTTNBP2	83992	cortactin binding protein 2	1.02706	0.00044444
ENSG00000149927	DOC2A	8448	double C2 domain alpha	1.02666	0.000215465
ENSG00000129451	KLK10	5655	kallikrein related peptidase 10	1.02636	1.30414e-08
ENSG00000163803	PLB1	151056	phospholipase B1	1.02556	0.000770026
ENSG00000176463	SLCO3A1	28232	solute carrier organic anion transporter family member 3A1	1.02364	4.32828e-06
ENSG00000163710	PCOLCE2	26577	procollagen C-endopeptidase enhancer 2	1.02169	0.0295853
ENSG00000162552	WNT4	54361	Wnt family member 4	1.02028	1.36647e-05
ENSG00000164128	NPY1R	4886	neuropeptide Y receptor Y1	1.01849	0.00189049
ENSG00000259583	LOC101927751	101927751	uncharacterized LOC101927751	1.01738	0.00143987
ENSG00000168389	MFSD2A	84879	major facilitator superfamily domain containing 2A	1.0171	5.53475e-05
ENSG00000183092	BEGAIN	57596	brain enriched guanylate kinase associated	1.01574	0.00070745
ENSG00000237853	NFIA-AS1	645030	NFIA antisense RNA 1	1.01517	0.027278
ENSG00000174175	SELP	6403	selectin P	1.01411	0.00486317
ENSG00000162496	DHRS3	9249	dehydrogenase/reductase 3	1.01177	1.81656e-06
ENSG00000205795	CYS1	192668	cystin 1	1.01021	0.00502765
ENSG00000249346	LINC01016	100507584	long intergenic non-protein coding RNA 1016	1.00809	7.5376e-05
ENSG00000180638	SLC47A2	146802	solute carrier family 47 member 2	1.00707	0.00164035
ENSG00000138772	ANXA3	306	annexin A3	1.00634	0.000913856
ENSG00000188833	ENTPD8	377841	ectonucleoside triphosphate diphosphohydrolase 8	1.00516	0.0231807
ENSG00000088756	ARHGAP28	79822	Rho GTPase activating protein 28	1.00289	3.32513e-05
ENSG00000142677	IL22RA1	58985	interleukin 22 receptor subunit alpha 1	1.00136	0.0315014
ENSG00000123739	PLA2G12A	81579	phospholipase A2 group XIIA	1.00126	0.000272091
ENSG00000026025	VIM	7431	vimentin	-0.999121	4.85438e-08
ENSG00000206634	SNORA22	677807	small nucleolar RNA, H/ACA box 22	-1.00009	0.0239012
ENSG00000180340	FZD2	2535	frizzled class receptor 2	-1.00109	0.00016454
ENSG00000158869	FCER1G	2207	Fc fragment of IgE receptor Ig	-1.00314	3.41633e-06
ENSG00000215244	LINC02649	399715	long intergenic non-protein coding RNA 2649	-1.00503	0.0240028
ENSG00000130487	KLHDC7B	113730	kelch domain containing 7B	-1.00533	0.0237026
ENSG00000049249	TNFRSF9	3604	TNF receptor superfamily member 9	-1.00868	5.75431e-06
ENSG00000187474	FPR3	2359	formyl peptide receptor 3	-1.0101	1.37708e-05
ENSG00000002549	LAP3	51056	leucine aminopeptidase 3	-1.01779	1.04335e-05
ENSG00000162645	GBP2	2634	guanylate binding protein 2	-1.01924	2.69421e-05
ENSG00000115415	STAT1	6772	signal transducer and activator of transcription 1	-1.02044	3.71038e-06
ENSG00000158050	DUSP2	1844	dual specificity phosphatase 2	-1.0216	0.0180372
ENSG00000180537	RNF182	221687	ring finger protein 182	-1.02169	0.014381
ENSG00000162512	SDC3	9672	syndecan 3	-1.02341	3.08146e-07
ENSG00000140105	WARS	7453	tryptophanyl-tRNA synthetase	-1.02445	6.36943e-05
ENSG00000196735	HLA-DQA1	3117	major histocompatibility complex, class II, DQ alpha 1	-1.02648	0.00010663
ENSG00000196110	ZNF699	374879	zinc finger protein 699	-1.02671	4.27056e-05
ENSG00000205208	C4orf46	201725	chromosome 4 open reading frame 46	-1.02782	0.000280345
ENSG00000197057	DTHD1	401124	death domain containing 1	-1.02873	0.0223357
ENSG00000229124	VIM-AS1	100507347	VIM antisense RNA 1	-1.03164	0.00052781
ENSG00000113249	HAVCR1	26762	hepatitis A virus cellular receptor 1	-1.0334	0.0261202
ENSG00000130489	SCO2	9997	SCO cytochrome c oxidase assembly protein 2	-1.03772	0.0205188
ENSG00000167850	CD300C	10871	CD300c molecule	-1.03988	0.013424
ENSG00000155659	VSIG4	11326	V-set and immunoglobulin domain containing 4	-1.04276	1.16744e-05
ENSG00000139926	FRMD6	122786	FERM domain containing 6	-1.04384	2.12796e-06
ENSG00000102452	NALCN	259232	sodium leak channel, non-selective	-1.04621	0.00914554
ENSG00000097021	ACOT7	11332	acyl-CoA thioesterase 7	-1.04683	0.000435183
ENSG00000113083	LOX	4015	lysyl oxidase	-1.04865	7.20363e-05
ENSG00000243701	DUBR	344595	DPPA2 upstream binding RNA	-1.05383	1.79945e-05
ENSG00000087586	AURKA	6790	aurora kinase A	-1.05455	0.00213005
ENSG00000183918	SH2D1A	4068	SH2 domain containing 1A	-1.05568	0.0285641
ENSG00000261115	TMEM178B	100507421	transmembrane protein 178B	-1.05571	0.00140156
ENSG00000204252	HLA-DOA	3111	major histocompatibility complex, class II, DO alpha	-1.05642	2.26926e-05
ENSG00000225684	FAM225B	100128385	family with sequence similarity 225 member B	-1.05901	0.0187592
ENSG00000171051	FPR1	2357	formyl peptide receptor 1	-1.06082	0.0229594
ENSG00000163131	CTSS	1520	cathepsin S	-1.06361	1.1923e-06
ENSG00000165682	CLEC1B	51266	C-type lectin domain family 1 member B	-1.06378	0.0185393
ENSG00000179331	RAB39A	54734	RAB39A, member RAS oncogene family	-1.06748	0.000602104
ENSG00000187210	GCNT1	2650	glucosaminyl (N-acetyl) transferase 1	-1.06884	2.7241e-05
ENSG00000150630	VEGFC	7424	vascular endothelial growth factor C	-1.06889	0.000219183
ENSG00000164176	EDIL3	10085	EGF like repeats and discoidin domains 3	-1.06905	0.00521335
ENSG00000157827	FMNL2	114793	formin like 2	-1.07024	6.07034e-07
ENSG00000258869	LINC02312	100132612	long intergenic non-protein coding RNA 2312	-1.07564	0.0126743
ENSG00000203797	DDO	8528	D-aspartate oxidase	-1.07639	0.00755397
ENSG00000168078	PBK	55872	PDZ binding kinase	-1.08386	0.00726838
ENSG00000162654	GBP4	115361	guanylate binding protein 4	-1.08646	0.000124916
ENSG00000196126	HLA-DRB1	3123	major histocompatibility complex, class II, DR beta 1	-1.08649	1.25758e-06
ENSG00000101307	SIRPB1	10326	signal regulatory protein beta 1	-1.08796	0.00356056
ENSG00000160207	HSF2BP	11077	heat shock transcription factor 2 binding protein	-1.08919	0.00242556
ENSG00000243137	PSG4	5672	pregnancy specific beta-1-glycoprotein 4	-1.092	0.0468859
ENSG00000122862	SRGN	5552	serglycin	-1.09381	4.14894e-05
ENSG00000231389	HLA-DPA1	3113	major histocompatibility complex, class II, DP alpha 1	-1.09658	6.0178e-06
ENSG00000038945	MSR1	4481	macrophage scavenger receptor 1	-1.10028	4.14463e-06
ENSG00000113739	STC2	8614	stanniocalcin 2	-1.1003	0.000920454
ENSG00000150337	FCGR1A	2209	Fc fragment of IgG receptor Ia	-1.10041	0.000186144
ENSG00000138685	FGF2	2247	fibroblast growth factor 2	-1.10072	2.31334e-05
ENSG00000109861	CTSC	1075	cathepsin C	-1.1038	6.45699e-07
ENSG00000169213	RAB3B	5865	RAB3B, member RAS oncogene family	-1.10872	1.02542e-05
ENSG00000232775	BMS1P22	106480334	BMS1 pseudogene 22	-1.10894	0.0013081
ENSG00000276903	HIST1H2AL	8332	histone cluster 1 H2A family member l	-1.1114	0.00897448
ENSG00000106366	SERPINE1	5054	serpin family E member 1	-1.1177	0.00295985
ENSG00000235501	LOC729970	729970	hCG2028352-like	-1.12494	0.0243
ENSG00000169385	RNASE2	6036	ribonuclease A family member 2	-1.12636	0.00696889
ENSG00000225492	GBP1P1	400759	guanylate binding protein 1 pseudogene 1	-1.12819	0.00560156
ENSG00000240024	LINC00888	100505687	long intergenic non-protein coding RNA 888	-1.12884	0.00130446
ENSG00000203721	LINC00862	554279	long intergenic non-protein coding RNA 862	-1.13086	0.0235858
ENSG00000178999	AURKB	9212	aurora kinase B	-1.13359	0.00395755
ENSG00000171246	NPTX1	4884	neuronal pentraxin 1	-1.13479	0.0404453
ENSG00000173578	XCR1	2829	X-C motif chemokine receptor 1	-1.14167	0.00810452
ENSG00000278588	HIST1H2BI	8346	histone cluster 1 H2B family member i	-1.14407	0.00371648
ENSG00000143507	DUSP10	11221	dual specificity phosphatase 10	-1.14471	4.52635e-09
ENSG00000120217	CD274	29126	CD274 molecule	-1.14473	5.61098e-06
ENSG00000117228	GBP1	2633	guanylate binding protein 1	-1.14536	2.80687e-06
ENSG00000273983	HIST1H3G	8355	histone cluster 1 H3 family member g	-1.14821	0.0165741
ENSG00000175324	LSM1	27257	LSM1 homolog, mRNA degradation associated	-1.15636	0.00994251
ENSG00000143355	LHX9	56956	LIM homeobox 9	-1.15939	0.00210283
ENSG00000152377	SPOCK1	6695	SPARC (osteonectin), cwcv and kazal like domains proteoglycan 1	-1.16464	0.000195764
ENSG00000255737	AGAP2-AS1	100130776	AGAP2 antisense RNA 1	-1.16516	0.0138949
ENSG00000266709	MGC12916	84815	uncharacterized protein MGC12916	-1.1663	0.00696647
ENSG00000167601	AXL	558	AXL receptor tyrosine kinase	-1.16983	1.96678e-10
ENSG00000155542	SETD9	133383	SET domain containing 9	-1.17288	0.00795796
ENSG00000077984	CST7	8530	cystatin F	-1.17455	0.000134344
ENSG00000173372	C1QA	712	complement C1q A chain	-1.17632	1.47519e-05
ENSG00000159189	C1QC	714	complement C1q C chain	-1.17871	4.80726e-07
ENSG00000119632	IFI27L2	83982	interferon alpha inducible protein 27 like 2	-1.18326	0.0114039
ENSG00000102312	PORCN	64840	porcupine O-acyltransferase	-1.1898	0.0138059
ENSG00000237541	HLA-DQA1	3117	major histocompatibility complex, class II, DQ alpha 1	-1.1955	0.00381368
ENSG00000204287	HLA-DRA	3122	major histocompatibility complex, class II, DR alpha	-1.19893	3.81026e-08
ENSG00000155269	GPR78	27201	G protein-coupled receptor 78	-1.19922	0.00475359
ENSG00000187808	SOWAHD	347454	sosondowah ankyrin repeat domain family member D	-1.21087	0.0110375
ENSG00000163554	SPTA1	6708	spectrin alpha, erythrocytic 1	-1.21105	0.0263722
ENSG00000206262	FOXL2NB	401089	FOXL2 neighbor	-1.2134	0.000972918
ENSG00000186810	CXCR3	2833	C-X-C motif chemokine receptor 3	-1.21504	0.0104547
ENSG00000118508	RAB32	10981	RAB32, member RAS oncogene family	-1.21645	1.6869e-05
ENSG00000179344	HLA-DQB1	3119	major histocompatibility complex, class II, DQ beta 1	-1.235	0.000290237
ENSG00000203747	FCGR3A	2214	Fc fragment of IgG receptor IIIa	-1.23599	4.02995e-05
ENSG00000130513	GDF15	9518	growth differentiation factor 15	-1.23635	0.0120365
ENSG00000173369	C1QB	713	complement C1q B chain	-1.23823	1.88746e-06
ENSG00000163584	RPL22L1	200916	ribosomal protein L22 like 1	-1.24148	7.95987e-05
ENSG00000213221	DNLZ	728489	DNL-type zinc finger	-1.24194	0.00594462
ENSG00000204381	LAYN	143903	layilin	-1.24307	0.00110716
ENSG00000198796	ALPK2	115701	alpha kinase 2	-1.24558	0.00560156
ENSG00000147570	DNAJC5B	85479	DnaJ heat shock protein family (Hsp40) member C5 beta	-1.24685	0.011237
ENSG00000216490	IFI30	10437	IFI30 lysosomal thiol reductase	-1.25816	4.28453e-07
ENSG00000185130	HIST1H2BL	8340	histone cluster 1 H2B family member l	-1.26025	0.00088134
ENSG00000151917	BEND6	221336	BEN domain containing 6	-1.26173	0.0173992
ENSG00000124116	WFDC3	140686	WAP four-disulfide core domain 3	-1.26385	0.0188408
ENSG00000204262	COL5A2	1290	collagen type V alpha 2 chain	-1.26498	9.85398e-05
ENSG00000164946	FREM1	158326	FRAS1 related extracellular matrix 1	-1.26591	0.0156695
ENSG00000145428	RNF175	285533	ring finger protein 175	-1.26677	0.00544444
ENSG00000180914	OXTR	5021	oxytocin receptor	-1.26829	0.00122098
ENSG00000156466	GDF6	392255	growth differentiation factor 6	-1.26836	0.0072099
ENSG00000186827	TNFRSF4	7293	TNF receptor superfamily member 4	-1.27177	0.00430417
ENSG00000277157	HIST1H4D	8360	histone cluster 1 H4 family member d	-1.2724	6.36943e-05
ENSG00000108700	CCL8	6355	C-C motif chemokine ligand 8	-1.27294	0.0160398
ENSG00000260832	LOC101928417	101928417	uncharacterized LOC101928417	-1.27396	0.0215738
ENSG00000175592	FOSL1	8061	FOS like 1, AP-1 transcription factor subunit	-1.29164	0.000372461
ENSG00000206195	DUXAP8	503637	double homeobox A pseudogene 8	-1.29198	0.020162
ENSG00000124191	TOX2	84969	TOX high mobility group box family member 2	-1.29224	0.0128036
ENSG00000231528	FAM225A	286333	family with sequence similarity 225 member A	-1.29883	0.0143572
ENSG00000236824	BCYRN1	618	brain cytoplasmic RNA 1	-1.30287	1.74001e-07
ENSG00000158714	SLAMF8	56833	SLAM family member 8	-1.30313	2.10883e-05
ENSG00000183287	CCBE1	147372	collagen and calcium binding EGF domains 1	-1.3049	1.87259e-06
ENSG00000169439	SDC2	6383	syndecan 2	-1.30719	2.70996e-05
ENSG00000100450	GZMH	2999	granzyme H	-1.3134	0.00311702
ENSG00000164182	NDUFAF2	91942	NADH:ubiquinone oxidoreductase complex assembly factor 2	-1.31402	0.0083645
ENSG00000089692	LAG3	3902	lymphocyte activating 3	-1.31616	7.66176e-05
ENSG00000170439	METTL7B	196410	methyltransferase like 7B	-1.3183	0.0108059
ENSG00000212747	RTL8B	441518	retrotransposon Gag like 8B	-1.32291	0.0100681
ENSG00000158683	PKD1L1	168507	polycystin 1 like 1, transient receptor potential channel interacting	-1.32453	8.42474e-06
ENSG00000121690	DEPDC7	91614	DEP domain containing 7	-1.32623	0.0221342
ENSG00000176678	FOXL1	2300	forkhead box L1	-1.32672	0.0111266
ENSG00000037965	HOXC8	3224	homeobox C8	-1.32686	0.00686659
ENSG00000166527	CLEC4D	338339	C-type lectin domain family 4 member D	-1.32972	0.012653
ENSG00000168811	IL12A	3592	interleukin 12A	-1.33201	0.025116
ENSG00000049192	ADAMTS6	11174	ADAM metallopeptidase with thrombospondin type 1 motif 6	-1.33434	0.00110347
ENSG00000124635	HIST1H2BJ	8970	histone cluster 1 H2B family member j	-1.34061	0.00650339
ENSG00000135454	B4GALNT1	2583	beta-1,4-N-acetyl-galactosaminyltransferase 1	-1.35836	9.17847e-05
ENSG00000125726	CD70	970	CD70 molecule	-1.36855	0.00201367
ENSG00000089012	SIRPG	55423	signal regulatory protein gamma	-1.37393	0.0015467
ENSG00000139572	GPR84	53831	G protein-coupled receptor 84	-1.37707	0.00302361
ENSG00000200169	RNU5D-1	26830	RNA, U5D small nuclear 1	-1.37927	0.000947212
ENSG00000176692	FOXC2	2303	forkhead box C2	-1.38861	0.00440222
ENSG00000273604	EPOP	100170841	elongin BC and polycomb repressive complex 2 associated protein	-1.40341	0.00221438
ENSG00000174837	ADGRE1	2015	adhesion G protein-coupled receptor E1	-1.40843	0.00704605
ENSG00000050730	TNIP3	79931	TNFAIP3 interacting protein 3	-1.41645	0.00331037
ENSG00000008517	IL32	9235	interleukin 32	-1.42007	3.66894e-07
ENSG00000166002	SMCO4	56935	single-pass membrane protein with coiled-coil domains 4	-1.42208	1.66921e-05
ENSG00000269720	CCDC194	110806280	coiled-coil domain containing 194	-1.42386	0.00777842
ENSG00000196747	HIST1H2AI	8329	histone cluster 1 H2A family member i	-1.42501	0.00874232
ENSG00000128709	HOXD9	3235	homeobox D9	-1.45654	0.00204736
ENSG00000154736	ADAMTS5	11096	ADAM metallopeptidase with thrombospondin type 1 motif 5	-1.45778	2.5992e-05
ENSG00000154451	GBP5	115362	guanylate binding protein 5	-1.45934	4.30791e-06
ENSG00000137101	CD72	971	CD72 molecule	-1.4678	0.00527959
ENSG00000242759	LINC00882	100302640	long intergenic non-protein coding RNA 882	-1.46974	2.57838e-05
ENSG00000170425	ADORA2B	136	adenosine A2b receptor	-1.47116	0.00595841
ENSG00000140945	CDH13	1012	cadherin 13	-1.48538	3.0578e-06
ENSG00000120337	TNFSF18	8995	TNF superfamily member 18	-1.50121	0.0180372
ENSG00000199347	RNU5E-1	26829	RNA, U5E small nuclear 1	-1.50584	0.00158126
ENSG00000137745	MMP13	4322	matrix metallopeptidase 13	-1.50704	0.0200272
ENSG00000145358	DDIT4L	115265	DNA damage inducible transcript 4 like	-1.52367	0.0116399
ENSG00000276368	HIST1H2AJ	8331	histone cluster 1 H2A family member j	-1.55213	0.00190488
ENSG00000274618	HIST1H4F	8361	histone cluster 1 H4 family member f	-1.59418	0.00230226
ENSG00000111186	WNT5B	81029	Wnt family member 5B	-1.59589	7.27298e-05
ENSG00000136867	SLC31A2	1318	solute carrier family 31 member 2	-1.59633	0.00230431
ENSG00000243130	PSG11	5680	pregnancy specific beta-1-glycoprotein 11	-1.60459	0.0142574
ENSG00000117560	FASLG	356	Fas ligand	-1.61031	0.0027876
ENSG00000152954	NRSN1	140767	neurensin 1	-1.62907	0.0102817
ENSG00000176083	ZNF683	257101	zinc finger protein 683	-1.65195	0.00212077
ENSG00000153976	HS3ST3A1	9955	heparan sulfate-glucosamine 3-sulfotransferase 3A1	-1.65986	0.00410496
ENSG00000104899	AMH	268	anti-Mullerian hormone	-1.66054	0.00137811
ENSG00000159231	CBR3	874	carbonyl reductase 3	-1.68299	0.00141755
ENSG00000117586	TNFSF4	7292	TNF superfamily member 4	-1.68818	9.17847e-05
ENSG00000276070	CCL4L2	9560	C-C motif chemokine ligand 4 like 2	-1.70098	0.00010492
ENSG00000153563	CD8A	925	CD8a molecule	-1.71537	4.59186e-06
ENSG00000260862	LOC101928446	101928446	uncharacterized LOC101928446	-1.73425	6.02012e-07
ENSG00000223485	LINC01615	101929484	long intergenic non-protein coding RNA 1615	-1.7535	0.0108879
ENSG00000145040	UCN2	90226	urocortin 2	-1.75506	0.00295985
ENSG00000027869	SH2D2A	9047	SH2 domain containing 2A	-1.75823	0.000445801
ENSG00000134198	TSPAN2	10100	tetraspanin 2	-1.76662	0.00257861
ENSG00000126264	HCST	10870	hematopoietic cell signal transducer	-1.78415	0.00128536
ENSG00000183770	FOXL2	668	forkhead box L2	-1.78937	0.00257729
ENSG00000146038	DCDC2	51473	doublecortin domain containing 2	-1.79799	0.00308795
ENSG00000258867	LINC01146	283587	long intergenic non-protein coding RNA 1146	-1.80175	0.000989544
ENSG00000188389	PDCD1	5133	programmed cell death 1	-1.80919	0.00122488
ENSG00000135069	PSAT1	29968	phosphoserine aminotransferase 1	-1.81063	0.00299631
ENSG00000105246	EBI3	10148	Epstein-Barr virus induced 3	-1.81969	0.000513826
ENSG00000157168	NRG1	3084	neuregulin 1	-1.83527	8.07834e-06
ENSG00000232629	HLA-DQB2	3120	major histocompatibility complex, class II, DQ beta 2	-1.85872	0.000426535
ENSG00000168634	WFDC13	164237	WAP four-disulfide core domain 13	-1.9073	0.00131164
ENSG00000276085	CCL3L1	6349	C-C motif chemokine ligand 3 like 1	-1.93496	0.000683685
ENSG00000145649	GZMA	3001	granzyme A	-1.94507	3.89834e-05
ENSG00000164093	PITX2	5308	paired like homeodomain 2	-1.97604	0.00142629
ENSG00000164604	GPR85	54329	G protein-coupled receptor 85	-1.98761	0.000290279
ENSG00000188820	CALHM6	441168	calcium homeostasis modulator family member 6	-1.99746	0.000129427
ENSG00000138755	CXCL9	4283	C-X-C motif chemokine ligand 9	-2.00581	2.4578e-06
ENSG00000179546	HTR1D	3352	5-hydroxytryptamine receptor 1D	-2.02078	0.000161857
ENSG00000170689	HOXB9	3219	homeobox B9	-2.02149	0.000207693
ENSG00000178776	C5orf46	389336	chromosome 5 open reading frame 46	-2.0342	0.00440222
ENSG00000188660	LINC00319	284836	long intergenic non-protein coding RNA 319	-2.08459	0.00143313
ENSG00000172116	CD8B	926	CD8b molecule	-2.11008	0.000473151
ENSG00000166592	RRAD	6236	RRAD, Ras related glycolysis inhibitor and calcium channel regulator	-2.11731	0.000390391
ENSG00000105374	NKG7	4818	natural killer cell granule protein 7	-2.118	0.00033356
ENSG00000148735	PLEKHS1	79949	pleckstrin homology domain containing S1	-2.12012	0.000513466
ENSG00000150051	MKX	283078	mohawk homeobox	-2.12275	0.0018724
ENSG00000169248	CXCL11	6373	C-X-C motif chemokine ligand 11	-2.1326	0.00490065
ENSG00000168621	GDNF	2668	glial cell derived neurotrophic factor	-2.16823	0.00143987
ENSG00000171509	RXFP1	59350	relaxin family peptide receptor 1	-2.17283	0.00219966
ENSG00000184838	PRR16	51334	proline rich 16	-2.19897	2.48365e-05
ENSG00000196549	MME	4311	membrane metalloendopeptidase	-2.21021	6.97736e-06
ENSG00000204941	PSG5	5673	pregnancy specific beta-1-glycoprotein 5	-2.22027	0.00012178
ENSG00000151572	ANO4	121601	anoctamin 4	-2.22863	0.000712152
ENSG00000134028	ADAMDEC1	27299	ADAM like decysin 1	-2.26327	9.03325e-05
ENSG00000275302	CCL4	6351	C-C motif chemokine ligand 4	-2.39754	3.99561e-05
ENSG00000113211	PCDHB6	56130	protocadherin beta 6	-2.40572	6.56291e-05
ENSG00000144583	MARCH4	57574	membrane associated ring-CH-type finger 4	-2.47886	0.000272042
ENSG00000259518	LINC01583	101929690	long intergenic non-protein coding RNA 1583	-2.53416	0.000207204
ENSG00000137285	TUBB2B	347733	tubulin beta 2B class IIb	-2.54685	0.000153478
ENSG00000113088	GZMK	3003	granzyme K	-2.61197	0.000213931
ENSG00000277632	CCL3	6348	C-C motif chemokine ligand 3	-2.62487	1.24572e-05
ENSG00000107984	DKK1	22943	dickkopf WNT signaling pathway inhibitor 1	-2.64025	1.66142e-05
ENSG00000213886	UBD	10537	ubiquitin D	-2.68165	0.000418855
ENSG00000132031	MATN3	4148	matrilin 3	-2.70204	6.26971e-06
ENSG00000169245	CXCL10	3627	C-X-C motif chemokine ligand 10	-2.72873	9.67564e-05
ENSG00000135312	HTR1B	3351	5-hydroxytryptamine receptor 1B	-2.74939	2.2538e-05
ENSG00000148677	ANKRD1	27063	ankyrin repeat domain 1	-2.80081	0.00012178
ENSG00000131203	IDO1	3620	indoleamine 2,3-dioxygenase 1	-2.8032	3.0552e-05
ENSG00000152766	ANKRD22	118932	ankyrin repeat domain 22	-2.90619	8.67153e-12
ENSG00000197646	PDCD1LG2	80380	programmed cell death 1 ligand 2	-2.92034	1.45944e-06
ENSG00000163661	PTX3	5806	pentraxin 3	-3.01832	1.27907e-05
ENSG00000150556	LYPD6B	130576	LY6/PLAUR domain containing 6B	-3.49316	6.75426e-06
ENSG00000262406	MMP12	4321	matrix metallopeptidase 12	-3.51725	0.0155638
